# Supplementary material for: Evaluation of a multi-species Protein A-ELISA assay for plague serologic diagnosis in humans and other mammal hosts
Source: PLoS Negl Trop Dis. 2022 May 12;16(5):e0009805. doi: 10.1371/journal.pntd.0009805 (PMC9129028; doi:10.1371/journal.pntd.0009805)
Supplement: S2 Table — (XLSX) [file pntd.0009805.s006.xlsx]

## Sheet: Planilha1
					samples origin			reported dates		interval in days	serology results
Sample code	Nº CAMPO	DATA REMESSA	ENTRADA LABORATÓRIO	State (BR)	County	Location	Gender	Serum Collection	Symptoms onset	Symptoms onset - Serum collection	HA-HI titer		Protein A		IgG
H01	1983-03-01	1983-05-24	1983-05-23	Ceará	Palmácia	ST. Basilio	Male	1983-02-18	1983-02-01	17	1:64	positive	0.383	positive	0.608733	positive
H02	3	1982-09-03	1982-09-03	Ceará	Mulungu	ST. Gameleira	Female	1982-08-25	1982-08-12	13	1:512	positive	0.86	positive	0.826733	positive
H03	4	1982-09-03	1982-09-03	Ceará	Mulungu	Povoado Antonio Marques	Male	1982-08-26	1982-08-07	19	1:2048	positive	1.09967	positive	0.860067	positive
H04	11	1982-09-29	1982-09-28	Ceará	Ipueiras	Santa Cruz da Baixa Verde	Female	1982-09-14	1982-08-25	20	1:512	positive	0.545333	positive	0.686067	positive
H05	17	1982-10-04	1982-10-01	Ceará	Baturité	ST. São Pedro	Male	1982-09-23	1982-09-05	18	1:2048	positive	0.789	positive	0.483067	positive
H06	18	1982-10-04	1982-10-01	Ceará	Aratuba	ST. Acapape	Male	1982-09-24	1982-09-14	10	1:128	positive	0.412667	positive	0.531733	positive
H07	19	1984-11-07	1984-11-08	Bahia	Poções	Bairro Bom Jesus	Female	1984-10-30	NA		1:1024	positive	1.17433	positive	0.9544	positive
H08	87	1986-11-21	1986-11-24	Paraíba	Remigio	ST. Gruta Funda	Male	1986-11-20	1986-10-26	25	1:256	positive	1.17233	positive	0.8414	positive
H09	120	1987-04-05	1987-05-11	Paraíba	Solanea	ST. Saco dos Campos	Male	1987-04-24	1987-04-17	7	1:256	positive	1.072	positive	0.7654	positive
H10	2	1984-03-16	1984-03-22	Minas Gerais	Rubelita	Fazenda Bananal II	Female	1984-03-15	NA		1:256	positive	0.666333	positive	0.7174	positive
H11				Ceará	Ipu	St. Sao João	Male	1978-11-30	1978-11-10	20	1:128	positive	0.284167	positive	0.492067	positive
H12				Ceará	Ipu	St. Taboca	Male	1978-11-16	NA		1:256	positive	0.538167	positive	0.517067	positive
H13				Ceará	Ipu	St. Santo Amaro	Male	1978-12-20	NA		1:512	positive	0.891833	positive	0.7654	positive
H14				Ceará	Guaraciraba do Norte	St. Santo Amaro	Female	1978-12-20	1978-11-24	26	1:64	positive	0.5895	positive	0.790733	positive
H15				Ceará	Guaraciraba do Norte	St. Amatis	Male	1979-02-07	1979-02-05	2	1:128	positive	0.668833	positive	0.0140667	negative
H16				Ceará	Guaraciraba do Norte	St. Maudi	Male	1995-10-05	1995-08-09	57	1:256	positive	0.719333	positive	0.506	positive
H17				Ceará	Palmácia	St. Alto do Bode	Female	1983-08-18	1983-08-12	6	1:64	positive	0.233333	positive	0.0407333	negative
H18	NA	NA	NA	NA	NA	NA	NA	NA	NA		1:512	positive	0.595667	positive	0.762733	positive
H19				NA	NA	NA	NA	NA	NA		1:256	positive	0.703333	positive	0.630733	positive
H20				NA	NA	NA	NA	NA	NA		1:1024	positive	1.011	positive	0.1264	negative
H21				Ceará	NA	NA	NA	NA	NA		1:1024	positive	1.04067	positive	0.735067	positive
					NA = Not Avaliable
